# Supplementary material for: A Simple and Rapid “Turn-On” Fluorescent Probe Based on Binuclear Schiff Base for Zn2+ and Its Application in Cell Imaging and Test Strips
Source: Molecules. 2024 Dec 11;29(24):5850. doi: 10.3390/molecules29245850 (PMC11678835; doi:10.3390/molecules29245850)
Supplement: Supplementary file 1 [file molecules-29-05850-s001.zip]

Archive with 1 entries (1 files):
- molecules-3309139-supplementary.pdf
